# Supplementary material for: Increased risk of IgE-mediated allergies in patients with celiac disease: a case-control study
Source: Front Nutr. 2026 Jan 12;12:1713019. doi: 10.3389/fnut.2025.1713019 (PMC12832427; doi:10.3389/fnut.2025.1713019)
Supplement: Supplementary file 1 [file Table_1.xlsx]

## Sheet: data
								Clinical symptoms						Allergic diseases				Food allergens										Inhalant allergens
	Number	Is the allergy merged	Age	Gender	Ttg	BMI	Marsh classification	Abdominal pain	Diarrhea	Abdominal distension,	Fatigue	Anorexia	Weight loss	Atopic dermatitis	Bronchial asthma	Allergic rhinitis	Total IgE level	Peanut	Soybean	Milk	Crab	Shrimp	Egg	Beef	Cod	Wheat flour	Lamb	House dust mite	Dermatophagoides farinae	Dog epithelium	Cat epithelium	House dust	Cockroach	Alternaria	Willow	Common ragweed	Mugwort
CeD	CD18	1	50	F	282.5	16.7	Marsh IIIb	1	1	1	0	0	1	0	0	0	<5	0	0	0	0	0	0	1	0	0	0	0	0	0	0	0	0	0	0	0	0
CeD	CD22	0	70	F	30.99	29.7	Marsh IIIc	1	0	0	0	0	0	0	0	0	7.6	0	0	0	0	0	0	0	0	0	0	0	0	0	0	0	0	0	0	0	0
CeD	CD25	1	34	F	4965.5	20.4	Marsh IIIc	0	1	0	1	1	1	0	0	0	<5	0	0	1	0	0	0	0	0	1	0	0	0	0	0	0	0	0	0	0	0
CeD	CD30	1	23	F	31	21.69	Marsh II	1	0	0	0	0	1	0	0	1	32.56	0	0	1	0	0	0	0	0	0	0	0	0	0	0	0	0	0	1	1	0
CeD	CD37	1	54	M	193.6	16.81	Marsh IIIb	0	0	1	1	0	1	1	0	0	56.32	0	0	1	0	0	0	1	0	0	0	0	0	0	0	0	0	0	0	0	0
CeD	CD44	1	55	M	99.1	19.05	Marsh IIIc	1	1	0	0	1	0	0	0	0	18.71	0	0	1	0	0	1	0	0	1	0	0	0	0	0	0	0	0	0	0	0
CeD	CD49	0	50	F	1664.2	24.22	Marsh IIIc	0	0	1	1	0	1	0	0	0	25.8	0	0	0	0	0	0	0	0	0	0	0	0	0	0	0	0	0	0	0	0
CeD	CD50	0	44	F	4965.5	22.86	Marsh IIIb	1	0	0	0	0	0	0	0	0	66.9	0	0	0	0	0	0	0	0	0	0	0	0	0	0	0	0	0	0	0	0
CeD	CD55	1	38	F	4965.5	15.63	Marsh IIIb	1	1	1	1	0	1	0	0	0	78.2	0	0	1	0	0	0	0	0	1	0	0	0	0	0	0	0	0	0	0	0
CeD	CD56	1	36	F	4563.5	17.78	Marsh IIIa	1	1	0	0	0	1	0	0	0	169.2	0	0	1	0	0	1	1	0	1	0	0	1	0	0	0	0	0	0	0	0
CeD	CD58	1	60	M	2551.5	24.45	Marsh IIIc	1	1	1	0	0	1	1	0	0	<5	0	0	0	0	0	0	0	0	1	0	0	0	0	0	0	0	0	0	0	0
CeD	CD66	0	71	F	42.7	20.57	Marsh IIIc	0	0	1	0	1	0	0	0	0	121.3	0	0	0	0	0	0	0	0	0	0	0	0	0	0	0	0	0	0	0	0
CeD	CD72	0	24	F	4965.5	40.9	Marsh IIIb	1	0	0	0	0	0	0	0	0	17.63	0	0	0	0	0	0	0	0	0	0	0	0	0	0	0	0	0	0	0	0
CeD	CD76	0	45	F	3768.7	16.61	Marsh IIIc	0	0	1	0	0	0	0	0	0	<5	0	0	0	0	0	0	0	0	0	0	0	0	0	0	0	0	0	0	0	0
CeD	CD79	1	50	F	999.3	17.2	Marsh IIIc	1	1	0	1	1	1	0	0	0	9.19	0	0	1	0	0	0	0	0	0	0	0	0	0	0	0	0	0	0	0	0
CeD	CD81	0	55	M	880.3	27.16	Marsh IIIc	0	0	1	1	0	0	0	0	0	15.82	0	0	0	0	0	0	0	0	0	0	0	0	0	0	0	0	0	0	0	0
CeD	CD85	0	40	F	1522.8	20.61	Marsh IIIc	1	0	0	1	1	0	0	0	0	85.7	0	0	0	0	0	0	0	0	0	0	0	0	0	0	0	0	0	0	0	0
CeD	CD88	0	56	M	4965.5	17.99	Marsh IIIa	1	1	0	0	0	0	0	0	0	32.12	0	0	0	0	0	0	0	0	0	0	0	0	0	0	0	0	0	0	0	0
CeD	CD89	1	61	F	26.7	23.8	Marsh IIIc	0	0	1	0	0	0	0	0	0	13.63	0	0	0	0	0	0	0	0	1	0	0	0	0	0	0	0	0	0	0	0
CeD	CD91	0	40	F	2252	18.75	Marsh II	0	1	1	1	0	1	0	0	0	169.8	0	0	0	0	0	0	0	0	0	0	0	0	0	0	0	0	0	0	0	0
CeD	CD94	1	51	M	102.9	22.2	Marsh IIIb	0	0	0	1	1	1	0	0	0	97.64	0	0	0	1	0	0	0	0	0	0	0	0	0	0	0	0	0	0	0	0
CeD	CD96	0	42	F	1098.4	14.5	Marsh IIIb	1	1	0	0	1	1	0	0	0	6.3	0	0	0	0	0	0	0	0	0	0	0	0	0	0	0	0	0	0	0	0
CeD	CD97	0	26	F	86.2	32.27	Marsh IIIa	1	0	0	0	0	0	0	0	0	11.8	0	0	0	0	0	0	0	0	0	0	0	0	0	0	0	0	0	0	0	0
CeD	CD104	0	62	F	1660	24.8	Marsh IIIb	0	0	1	0	0	1	0	0	0	55.68	0	0	0	0	0	0	0	0	0	0	0	0	0	0	0	0	0	0	0	0
CeD	CD114	0	57	M	3010.5	27.4	Marsh II	0	0	0	0	0	0	0	0	0	<5	0	0	0	0	0	0	0	0	0	0	0	0	0	0	0	0	0	0	0	0
CeD	CD122	1	48	M	256.6	16.96	Marsh IIIa	1	1	1	0	0	1	0	0	0	183.22	0	0	1	0	0	0	0	0	1	0	0	0	0	0	0	0	0	0	1	1
CeD	CD124	1	39	F	106.9	18.84	Marsh IIIb	1	0	0	0	0	0	0	0	0	295.95	0	0	0	0	0	0	0	0	0	0	0	0	0	0	0	0	0	0	0	1
CeD	CD130	0	59	F	1425.1	21.88	Marsh IIIb	0	0	1	0	1	1	0	0	0	69.32	0	0	0	0	0	0	0	0	0	0	0	0	0	0	0	0	0	0	0	0
CeD	CD131	0	81	F	＞4965.5	24.58	Marsh II	0	1	0	1	0	1	0	0	0	54.87	0	0	0	0	0	0	0	0	0	0	0	0	0	0	0	0	0	0	0	0
CeD	CD135	1	59	M	658.7	29.14	Marsh IIIb	0	0	0	0	0	0	0	0	0	303.93	0	0	0	0	0	0	0	0	0	0	0	0	0	0	0	0	0	0	0	1
CeD	CD145	0	55	M	226.9	24.66	Marsh IIIb	0	0	0	0	0	0	0	0	0	26.32	0	0	0	0	0	0	0	0	0	0	0	0	0	0	0	0	0	0	0	0
CeD	CD147	1	57	F	2916	22.94	Marsh IIIa	1	1	0	0	0	0	0	0	1	15.8	0	0	0	0	0	0	1	0	0	0	0	1	0	0	0	0	0	0	0	0
CeD	CD152	0	65	F	2084.5	16.44	Marsh II	0	0	0	1	1	1	0	0	0	6.79	0	0	0	0	0	0	0	0	0	0	0	0	0	0	0	0	0	0	0	0
CeD	CD157	1	66	F	2210.8	20.81	Marsh IIIc	1	1	0	0	0	0	0	0	0	36.97	0	0	1	0	0	0	0	0	0	0	0	0	0	0	0	0	0	0	0	0
CeD	CD165	1	41	M	734.6	25.88	Marsh IIIb	1	0	0	0	1	0	0	0	0	<5	0	0	0	0	0	0	0	0	1	0	0	0	0	0	0	1	0	0	0	0
CeD	CD171	1	65	M	3405.5	16.73	Marsh IIIb	0	1	0	0	0	1	0	0	0	100.13	0	0	0	0	0	0	0	0	1	0	0	0	0	0	0	0	0	0	0	0
CeD	CD178	1	39	F	126.7	17.42	Marsh IIIa	1	0	0	0	0	0	0	0	0	254.59	0	0	0	0	0	0	0	0	0	0	0	0	0	0	0	0	0	1	0	0
CeD	CD184	1	45	F	1768.5	19.56	Marsh IIIb	0	1	0	0	1	1	0	0	0	<5	0	0	0	0	0	0	0	0	1	0	0	0	0	0	0	0	0	0	0	0
CeD	CD188	1	54	M	1781.4	18.17	Marsh IIIc	0	1	1	0	0	1	0	0	0	<5	0	0	0	0	0	1	0	0	0	0	0	0	0	0	0	0	0	0	0	0
CeD	CD204	0	43	F	1063.9	20.57	Marsh IIIc	0	0	0	0	0	0	0	0	0	46.51	0	0	0	0	0	0	0	0	0	0	0	0	0	0	0	0	0	0	0	0
CeD	CD258	1	55	F	4965.5	21.48	Marsh IIIb	1	1	1	0	1	0	0	0	0	55.68	0	0	1	0	0	0	1	0	1	0	0	0	0	0	0	0	0	0	0	0
CeD	CD259	0	58	F	1653.6	19.72	Marsh IIIb	0	0	0	0	0	0	1	0	0	<5	0	0	0	0	0	0	0	0	0	0	0	0	0	0	0	0	0	0	0	0
CeD	CD278	1	48	M	991.8	18.4	Marsh IIIb	0	1	1	1	0	1	0	0	0	116.37	0	0	0	0	0	1	0	0	1	0	0	0	0	0	0	0	0	0	0	0
CeD	CD284	0	39	F	937.6	19.3	Marsh II	0	0	1	0	0	0	0	0	0	76.32	0	0	0	0	0	0	0	0	0	0	0	0	0	0	0	0	0	0	0	0
CeD	CD302	0	68	F	1149.1	19.83	Marsh IIIa	0	0	0	0	0	0	0	0	0	<5	0	0	0	0	0	0	0	0	0	0	0	0	0	0	0	0	0	0	0	0
CeD	CD20	1	58	F	144.21	20	Marsh II	1	1	0	1	0	1	0	0	0	11.47	0	0	0	0	0	0	1	0	0	0	0	0	0	0	0	1	0	0	0	0
CeD	CD26	1	58	F	3566.5	22.27	Marsh IIIb	1	0	1	0	0	0	0	0	0	6.49	0	0	0	0	0	0	0	0	1	0	0	0	0	0	0	0	0	0	0	0
CeD	CD28	0	18	F	496.9	22.8	Marsh IIIc	1	0	1	0	0	0	0	0	0	150.21	0	0	0	0	0	0	0	0	0	0	0	0	0	0	0	0	0	0	0	0
CeD	CD41	1	61	F	65.6	19.53	Marsh II	1	0	1	1	1	1	0	0	0	12.52	0	0	0	0	0	0	1	0	1	0	0	0	0	0	0	0	0	0	0	0
CeD	CD48	1	32	F	3520.1	19.84	Marsh IIIc	0	1	0	0	0	0	0	0	0	<5	0	0	0	0	0	0	1	0	1	0	0	0	0	0	0	0	0	0	0	0
CeD	CD51	0	77	M	30.2	18.31	Marsh IIIb	1	0	0	0	0	1	0	0	0	19.6	0	0	0	0	0	0	0	0	0	0	0	0	0	0	0	0	0	0	0	0
CeD	CD132	1	47	M	1485	31.21	Marsh IIIb	1	0	1	0	0	1	0	0	0	5.83	0	0	0	0	0	0	1	0	0	0	0	0	0	0	0	0	0	0	0	0
CeD	CD173	0	56	M	4965.5	24.92	Marsh IIIb	0	1	0	0	0	1	0	0	0	6.45	0	0	0	0	0	0	0	0	0	0	0	0	0	0	0	0	0	0	0	0
CeD	CD174	0	37	M	920.5	27.76	Marsh IIIc	1	0	0	0	0	0	0	0	0	35.87	0	0	0	0	0	0	0	0	0	0	0	0	0	0	0	0	0	0	0	0
CeD	CD175	0	39	F	81.4	27.61	Marsh IIIa	0	0	0	0	0	0	0	0	0	45.03	0	0	0	0	0	0	0	0	0	0	0	0	0	0	0	0	0	0	0	0
CeD	CD176	0	59	M	4965.5	22.32	Marsh IIIb	0	1	0	0	0	1	0	0	0	<5	0	0	0	0	0	0	0	0	0	0	0	0	0	0	0	0	0	0	0	0
CeD	CD208	0	37	F	1606.2	18.07	Marsh IIIb	0	0	0	0	0	0	0	0	0	61.2	0	0	0	0	0	0	0	0	0	0	0	0	0	0	0	0	0	0	0	0
CeD	CD209	1	24	F	1456.9	17.31	Marsh IIIc	0	1	0	1	0	1	0	0	0	17.82	0	0	0	0	0	0	1	0	0	0	0	0	0	0	0	0	0	0	0	0
CeD	CD212	0	52	F	26.5	23.44	Marsh II	1	0	0	0	0	0	0	0	0	28.45	0	0	0	0	0	0	0	0	0	0	0	0	0	0	0	0	0	0	0	0
CeD	CD217	1	54	F	391.4	25.78	Marsh IIIc	0	0	1	0	0	0	0	0	0	49.59	0	0	0	0	0	0	0	0	0	0	1	0	0	0	0	0	0	0	0	0
CeD	CD221	1	36	F	1227.1	23.44	Marsh IIIa	0	0	0	0	0	0	1	0	0	393.64	0	0	0	0	0	0	1	0	1	0	1	1	1	0	0	0	0	0	0	0
CeD	CD224	0	41	F	4965.5	15.23	Marsh IIIb	1	0	0	0	1	1	0	0	0	73.54	0	0	0	0	0	0	0	0	0	0	0	0	0	0	0	0	0	0	0	0
CeD	CD227	1	53	F	4086.7	22.27	Marsh IIIb	0	0	1	1	0	0	0	0	0	7.57	0	0	0	0	0	0	1	0	1	0	1	1	1	0	0	0	0	0	0	0
CeD	CD233	1	33	M	192.6	20.66	Marsh IIIa	1	0	0	0	0	0	0	0	0	78.99	0	0	0	0	0	1	0	0	0	0	0	0	0	0	0	0	0	0	0	0
CeD	CD234	1	57	F	489.4	21.09	Marsh IIIa	1	1	0	0	0	0	0	1	0	5.22	0	0	0	0	0	0	0	0	0	0	1	0	0	0	0	0	0	0	0	0
CeD	CD237	1	52	F	313.4	28.33	Marsh IIIb	0	0	0	0	0	0	0	0	0	126.31	0	0	0	0	0	0	0	0	0	0	0	0	1	0	0	0	0	0	0	0
CeD	CD247	1	45	F	3359.8	15.01	Marsh IIIb	0	0	1	1	0	0	1	0	0	79.1	0	0	0	0	0	0	1	0	1	0	0	0	0	0	0	0	0	0	0	0
CeD	CD248	1	35	F	1177.7	20.05	Marsh IIIb	0	0	0	1	0	0	0	0	0	22.4	0	0	0	0	0	0	1	0	0	0	0	0	0	0	0	0	0	0	0	0
CeD	CD249	1	48	F	1244.5	21.26	Marsh IIIa	0	0	1	0	1	0	0	0	0	7	0	0	1	0	0	1	0	0	0	0	0	0	0	0	0	0	0	0	0	0
CeD	CD251	1	55	F	263.2	20.07	Marsh IIIa	1	0	0	0	0	0	0	0	0	10.15	0	0	0	0	0	0	0	0	0	0	0	0	0	0	0	0	0	0	0	1
CeD	CD252	1	67	F	591.9	26.71	Marsh IIIb	0	0	0	0	0	0	0	0	0	40.62	0	0	0	0	0	0	1	0	0	0	0	0	0	0	0	0	0	0	0	0
CeD	CD253	1	47	F	4436	19.56	Marsh II	0	0	0	0	1	1	0	0	0	114.75	0	0	0	0	0	0	0	0	1	0	0	0	0	0	0	1	0	0	0	0
CeD	CD254	0	61	M	31.4	23.31	Marsh IIIb	0	0	0	0	0	0	0	0	0	24.96	0	0	0	0	0	0	0	0	0	0	0	0	0	0	0	0	0	0	0	0
CeD	CD257	1	50	M	1939.2	19.72	Marsh IIIb	1	0	0	0	0	0	0	0	0	13.57	0	0	0	0	0	0	1	0	1	0	0	0	1	0	0	0	0	0	0	0
CeD	CD260	0	72	M	51.5	24.02	Marsh IIIa	0	0	0	0	0	0	0	0	0	<5	0	0	0	0	0	0	0	0	0	0	0	0	0	0	0	0	0	0	0	0
CeD	CD268	1	46	F	357.6	31.02	Marsh IIIb	1	0	1	0	0	0	0	0	0	47.55	0	0	0	0	0	0	0	0	0	0	0	0	1	0	0	0	0	0	0	0
CeD	CD277	1	46	F	388.9	21.64	Marsh IIIb	1	0	1	0	1	0	0	0	0	23.86	0	0	0	0	0	0	0	0	0	0	0	0	1	0	0	0	0	0	0	0
CeD	CD285	0	20	F	102.5	20.44	Marsh II	1	0	0	0	0	1	0	0	0	36.9	0	0	0	0	0	0	0	0	0	0	0	0	0	0	0	0	0	0	0	0
CeD	CD287	1	44	M	258.7	28.12	Marsh IIIa	1	0	0	0	0	0	0	0	0	20.08	0	0	0	0	0	0	1	0	0	0	0	0	1	0	0	0	0	0	0	0
CeD	CD291	1	47	F	2825.8	14.84	Marsh IIIb	0	0	0	1	0	1	0	0	0	6.33	0	0	0	0	0	0	1	0	1	0	0	0	0	0	0	0	0	0	0	0
CeD	CD293	0	61	F	435.4	31.24	Marsh II	1	0	0	0	1	0	0	0	0	<5	0	0	0	0	0	0	0	0	0	0	0	0	0	0	0	0	0	0	0	0
CeD	CD294	1	60	M	1377.4	27.04	Marsh IIIb	0	0	0	1	0	0	0	0	0	225.87	0	0	0	0	0	0	1	0	0	0	0	0	0	0	0	0	0	0	0	0
CeD	CD295	0	57	F	2550	25.15	Marsh IIIb	1	0	0	1	1	1	0	0	0	8.7	0	0	0	0	0	0	0	0	0	0	0	0	0	0	0	0	0	0	0	0
CeD	CD297	1	60	F	2772.7	24.22	Marsh IIIb	0	0	0	0	0	1	0	0	0	5.33	0	0	0	0	0	0	1	0	0	0	0	0	1	0	0	0	0	0	0	0
CeD	CD299	1	19	M	937.7	17.2	Marsh IIIb	0	0	0	1	0	0	0	0	0	441.62	0	0	1	0	0	1	1	0	0	0	1	1	0	0	0	0	0	0	0	0
CeD	CD307	0	72	F	248.3	20.4	Marsh IIIb	0	0	0	0	0	1	0	0	0	<5	0	0	0	0	0	0	0	0	0	0	0	0	0	0	0	0	0	0	0	0
CeD	CD308	1	42	F	4965.5	14.84	Marsh IIIa	1	1	0	0	0	1	0	0	0	51.23	0	0	0	0	0	0	1	0	0	0	1	0	1	0	0	1	0	0	0	0
CeD	CD179	1	50	F	1663.1	24.91	Marsh IIIb	1	0	0	1	0	0	0	0	0	10.2	0	0	0	0	0	0	0	0	0	0	0	0	1	0	0	0	0	0	0	0
CeD	CD29	1	45	F	199.8	18.36	Marsh IIIb	1	0	1	0	0	0	0	0	0	15.72	0	0	0	1	1	0	0	0	0	0	1	1	0	0	0	0	0	0	0	0
CeD	CD186	1	39	F	1159.3	17.97	Marsh IIIb	1	1	1	0	0	1	0	0	0	35.68	0	0	0	0	0	0	1	0	1	0	0	0	0	0	0	0	0	0	0	0
CeD	CD199	0	50	F	1927.9	19.53	Marsh IIIc	0	0	0	1	0	1	0	0	0	20.78	0	0	0	0	0	0	0	0	0	0	0	0	0	0	0	0	0	0	0	0
CeD	CD21	1	32	F	189.57	13.3	Marsh IIIb	0	0	0	1	1	1	0	0	0	47.15	0	0	0	0	0	1	0	0	1	0	0	0	0	0	0	0	0	0	0	0
Con	1	0	74	F	1.9	-	-	-	-	-	-	-	-	-	-	-	64.17	0	0	0	0	0	0	0	0	0	0	0	0	0	0	0	0	0	0	0	0
Con	2	0	70	F	1.9	-	-	-	-	-	-	-	-	-	-	-	205.31	0	0	0	0	0	0	0	0	0	0	0	0	0	0	0	0	0	0	0	0
Con	3	1	23	F	1.9	-	-	-	-	-	-	-	-	-	-	-	52.55	0	0	0	0	0	0	0	0	0	0	1	1	1	0	1	0	0	0	0	0
Con	4	0	56	M	1.9	-	-	-	-	-	-	-	-	-	-	-	157.66	0	0	0	0	0	0	0	0	0	0	0	0	0	0	0	0	0	0	0	0
Con	5	1	59	M	1.9	-	-	-	-	-	-	-	-	-	-	-	280.25	0	0	0	0	0	0	0	0	0	0	0	0	1	0	1	0	0	0	0	0
Con	6	0	36	F	1.9	-	-	-	-	-	-	-	-	-	-	-	18.4	0	0	0	0	0	0	0	0	0	0	0	0	0	0	0	0	0	0	0	0
Con	7	0	41	F	1.9	-	-	-	-	-	-	-	-	-	-	-	30.82	0	0	0	0	0	0	0	0	0	0	0	0	0	0	0	0	0	0	0	0
Con	8	0	54	M	1.9	-	-	-	-	-	-	-	-	-	-	-	136.94	0	0	0	0	0	0	0	0	0	0	0	0	0	0	0	0	0	0	0	0
Con	9	0	66	M	1.9	-	-	-	-	-	-	-	-	-	-	-	36.39	0	0	0	0	0	0	0	0	0	0	0	0	0	0	0	0	0	0	0	0
Con	10	0	68	M	1.9	-	-	-	-	-	-	-	-	-	-	-	95.75	0	0	0	0	0	0	0	0	0	0	0	0	0	0	0	0	0	0	0	0
Con	11	0	58	F	1.9	-	-	-	-	-	-	-	-	-	-	-	10.9	0	0	0	0	0	0	0	0	0	0	0	0	0	0	0	0	0	0	0	0
Con	12	0	36	F	1.9	-	-	-	-	-	-	-	-	-	-	-	98.53	0	0	0	0	0	0	0	0	0	0	0	0	0	0	0	0	0	0	0	0
Con	13	1	36	F	1.9	-	-	-	-	-	-	-	-	-	-	-	113.05	0	0	0	0	0	0	0	0	0	0	0	0	0	1	0	0	0	0	0	1
Con	14	0	58	M	1.9	-	-	-	-	-	-	-	-	-	-	-	16.59	0	0	0	0	0	0	0	0	0	0	0	0	0	0	0	0	0	0	0	0
Con	15	0	59	M	1.9	-	-	-	-	-	-	-	-	-	-	-	52.03	0	0	0	0	0	0	0	0	0	0	0	0	0	0	0	0	0	0	0	0
Con	16	1	63	M	1.9	-	-	-	-	-	-	-	-	-	-	-	678.05	0	0	0	0	0	0	0	0	1	0	1	0	0	0	0	0	0	0	0	1
Con	17	0	60	M	1.9	-	-	-	-	-	-	-	-	-	-	-	＜5	0	0	0	0	0	0	0	0	0	0	0	0	0	0	0	0	0	0	0	0
Con	18	0	74	M	1.9	-	-	-	-	-	-	-	-	-	-	-	81.85	0	0	0	0	0	0	0	0	0	0	0	0	0	0	0	0	0	0	0	0
Con	19	0	75	M	1.9	-	-	-	-	-	-	-	-	-	-	-	87.15	0	0	0	0	0	0	0	0	0	0	0	0	0	0	0	0	0	0	0	0
Con	20	0	33	F	1.9	-	-	-	-	-	-	-	-	-	-	-	19.11	0	0	0	0	0	0	0	0	0	0	0	0	0	0	0	0	0	0	0	0
Con	21	0	31	F	1.9	-	-	-	-	-	-	-	-	-	-	-	29.32	0	0	0	0	0	0	0	0	0	0	0	0	0	0	0	0	0	0	0	0
Con	22	1	52	M	1.9	-	-	-	-	-	-	-	-	-	-	-	76.71	0	0	0	0	0	0	0	0	0	0	0	0	0	0	0	0	0	0	0	1
Con	23	0	51	M	1.9	-	-	-	-	-	-	-	-	-	-	-	56.67	0	0	0	0	0	0	0	0	0	0	0	0	0	0	0	0	0	0	0	0
Con	24	0	51	M	1.9	-	-	-	-	-	-	-	-	-	-	-	71.5	0	0	0	0	0	0	0	0	0	0	0	0	0	0	0	0	0	0	0	0
Con	25	0	76	M	1.9	-	-	-	-	-	-	-	-	-	-	-	＞1000	0	0	0	0	0	0	0	0	0	0	0	0	0	0	0	0	0	0	0	0
Con	26	1	56	M	1.9	-	-	-	-	-	-	-	-	-	-	-	51.72	0	0	0	0	0	0	0	0	0	0	0	0	0	0	0	0	0	0	0	1
Con	27	0	39	M	1.9	-	-	-	-	-	-	-	-	-	-	-	74.14	0	0	0	0	0	0	0	0	0	0	0	0	0	0	0	0	0	0	0	0
Con	28	0	53	F	1.9	-	-	-	-	-	-	-	-	-	-	-	7.23	0	0	0	0	0	0	0	0	0	0	0	0	0	0	0	0	0	0	0	0
Con	29	0	60	M	1.9	-	-	-	-	-	-	-	-	-	-	-	237.34	0	0	0	0	0	0	0	0	0	0	0	0	0	0	0	0	0	0	0	0
Con	30	0	63	M	1.9	-	-	-	-	-	-	-	-	-	-	-	315.6	0	0	0	0	0	0	0	0	0	0	0	0	0	0	0	0	0	0	0	0
Con	31	0	58	M	1.9	-	-	-	-	-	-	-	-	-	-	-	389.67	0	0	0	0	0	0	0	0	0	0	0	0	0	0	0	0	0	0	0	0
Con	32	0	56	M	1.9	-	-	-	-	-	-	-	-	-	-	-	149.62	0	0	0	0	0	0	0	0	0	0	0	0	0	0	0	0	0	0	0	0
Con	33	0	53	M	1.9	-	-	-	-	-	-	-	-	-	-	-	17.21	0	0	0	0	0	0	0	0	0	0	0	0	0	0	0	0	0	0	0	0
Con	34	0	46	F	1.9	-	-	-	-	-	-	-	-	-	-	-	＜5	0	0	0	0	0	0	0	0	0	0	0	0	0	0	0	0	0	0	0	0
Con	35	0	54	F	1.9	-	-	-	-	-	-	-	-	-	-	-	6.63	0	0	0	0	0	0	0	0	0	0	0	0	0	0	0	0	0	0	0	0
Con	36	0	50	F	1.9	-	-	-	-	-	-	-	-	-	-	-	136.14	0	0	0	0	0	0	0	0	0	0	0	0	0	0	0	0	0	0	0	0
Con	37	0	38	F	1.9	-	-	-	-	-	-	-	-	-	-	-	＜5	0	0	0	0	0	0	0	0	0	0	0	0	0	0	0	0	0	0	0	0
Con	38	0	27	F	1.9	-	-	-	-	-	-	-	-	-	-	-	26.64	0	0	0	0	0	0	0	0	0	0	0	0	0	0	0	0	0	0	0	0
Con	39	0	34	F	1.9	-	-	-	-	-	-	-	-	-	-	-	46.73	0	0	0	0	0	0	0	0	0	0	0	0	0	0	0	0	0	0	0	0
Con	40	0	37	M	1.9	-	-	-	-	-	-	-	-	-	-	-	24.19	0	0	0	0	0	0	0	0	0	0	0	0	0	0	0	0	0	0	0	0
Con	41	0	30	F	1.9	-	-	-	-	-	-	-	-	-	-	-	28.03	0	0	0	0	0	0	0	0	0	0	0	0	0	0	0	0	0	0	0	0
Con	42	1	28	F	1.9	-	-	-	-	-	-	-	-	-	-	-	544.8	0	0	0	0	0	0	0	0	0	0	0	0	1	1	1	0	0	0	0	0
Con	43	0	50	F	1.9	-	-	-	-	-	-	-	-	-	-	-	193.33	0	0	0	0	0	0	0	0	0	0	0	0	0	0	0	0	0	0	0	0
Con	44	0	59	M	1.9	-	-	-	-	-	-	-	-	-	-	-	42.75	0	0	0	0	0	0	0	0	0	0	0	0	0	0	0	0	0	0	0	0
Con	45	0	54	M	1.9	-	-	-	-	-	-	-	-	-	-	-	380.27	0	0	0	0	0	0	0	0	0	0	0	0	0	0	0	0	0	0	0	0
Con	46	0	26	F	1.9	-	-	-	-	-	-	-	-	-	-	-	20.06	0	0	0	0	0	0	0	0	0	0	0	0	0	0	0	0	0	0	0	0
Con	47	0	36	M	1.9	-	-	-	-	-	-	-	-	-	-	-	96.03	0	0	0	0	0	0	0	0	0	0	0	0	0	0	0	0	0	0	0	0
Con	48	1	31	M	1.9	-	-	-	-	-	-	-	-	-	-	-	756.86	0	0	0	1	0	0	0	0	0	0	1	1	0	0	0	0	0	0	0	0
Con	49	0	33	F	1.9	-	-	-	-	-	-	-	-	-	-	-	＜5	0	0	0	0	0	0	0	0	0	0	0	0	0	0	0	0	0	0	0	0
Con	50	1	33	M	1.9	-	-	-	-	-	-	-	-	-	-	-	362.62	0	0	0	0	0	0	0	0	0	0	0	0	0	0	0	1	0	0	0	0
Con	51	0	60	F	1.9	-	-	-	-	-	-	-	-	-	-	-	31.94	0	0	0	0	0	0	0	0	0	0	0	0	0	0	0	0	0	0	0	0
Con	52	0	38	F	1.9	-	-	-	-	-	-	-	-	-	-	-	＜5	0	0	0	0	0	0	0	0	0	0	0	0	0	0	0	0	0	0	0	0
Con	53	0	62	F	1.9	-	-	-	-	-	-	-	-	-	-	-	＜5	0	0	0	0	0	0	0	0	0	0	0	0	0	0	0	0	0	0	0	0
Con	54	1	47	F	1.9	-	-	-	-	-	-	-	-	-	-	-	337.61	0	0	0	0	0	0	0	0	0	0	0	0	0	0	0	0	0	0	0	1
Con	55	0	42	F	1.9	-	-	-	-	-	-	-	-	-	-	-	＜5	0	0	0	0	0	0	0	0	0	0	0	0	0	0	0	0	0	0	0	0
Con	56	0	53	F	1.9	-	-	-	-	-	-	-	-	-	-	-	15.87	0	0	0	0	0	0	0	0	0	0	0	0	0	0	0	0	0	0	0	0
Con	57	0	44	M	1.9	-	-	-	-	-	-	-	-	-	-	-	135.46	0	0	0	0	0	0	0	0	0	0	0	0	0	0	0	0	0	0	0	0
Con	58	0	24	F	1.9	-	-	-	-	-	-	-	-	-	-	-	39.38	0	0	0	0	0	0	0	0	0	0	0	0	0	0	0	0	0	0	0	0
Con	59	0	24	F	1.9	-	-	-	-	-	-	-	-	-	-	-	69.12	0	0	0	0	0	0	0	0	0	0	0	0	0	0	0	0	0	0	0	0
Con	60	0	53	M	1.9	-	-	-	-	-	-	-	-	-	-	-	8.97	0	0	0	0	0	0	0	0	0	0	0	0	0	0	0	0	0	0	0	0
Con	61	0	50	F	1.9	-	-	-	-	-	-	-	-	-	-	-	＜5	0	0	0	0	0	0	0	0	0	0	0	0	0	0	0	0	0	0	0	0
Con	62	0	40	F	1.9	-	-	-	-	-	-	-	-	-	-	-	61.42	0	0	0	0	0	0	0	0	0	0	0	0	0	0	0	0	0	0	0	0
Con	63	0	39	F	1.9	-	-	-	-	-	-	-	-	-	-	-	442.63	0	0	0	0	0	0	0	0	0	0	0	0	0	0	0	0	0	0	0	0
Con	64	0	36	F	1.9	-	-	-	-	-	-	-	-	-	-	-	128.78	0	0	0	0	0	0	0	0	0	0	0	0	0	0	0	0	0	0	0	0
Con	65	0	35	F	1.9	-	-	-	-	-	-	-	-	-	-	-	345.67	0	0	0	0	0	0	0	0	0	0	0	0	0	0	0	0	0	0	0	0
Con	66	0	48	M	1.9	-	-	-	-	-	-	-	-	-	-	-	37.93	0	0	0	0	0	0	0	0	0	0	0	0	0	0	0	0	0	0	0	0
Con	67	0	43	M	1.9	-	-	-	-	-	-	-	-	-	-	-	206.73	0	0	0	0	0	0	0	0	0	0	0	0	0	0	0	0	0	0	0	0
Con	68	0	35	F	1.9	-	-	-	-	-	-	-	-	-	-	-	6.1	0	0	0	0	0	0	0	0	0	0	0	0	0	0	0	0	0	0	0	0
Con	69	0	27	F	1.9	-	-	-	-	-	-	-	-	-	-	-	28.38	0	0	0	0	0	0	0	0	0	0	0	0	0	0	0	0	0	0	0	0
Con	70	0	41	F	1.9	-	-	-	-	-	-	-	-	-	-	-	9.55	0	0	0	0	0	0	0	0	0	0	0	0	0	0	0	0	0	0	0	0
Con	71	0	32	F	1.9	-	-	-	-	-	-	-	-	-	-	-	15.13	0	0	0	0	0	0	0	0	0	0	0	0	0	0	0	0	0	0	0	0
Con	72	0	38	F	1.9	-	-	-	-	-	-	-	-	-	-	-	20.94	0	0	0	0	0	0	0	0	0	0	0	0	0	0	0	0	0	0	0	0
Con	73	0	51	M	1.9	-	-	-	-	-	-	-	-	-	-	-	446.28	0	0	0	0	0	0	0	0	0	0	0	0	0	0	0	0	0	0	0	0
Con	74	0	48	M	1.9	-	-	-	-	-	-	-	-	-	-	-	38.99	0	0	0	0	0	0	0	0	0	0	0	0	0	0	0	0	0	0	0	0
Con	75	0	56	M	1.9	-	-	-	-	-	-	-	-	-	-	-	158.41	0	0	0	0	0	0	0	0	0	0	0	0	0	0	0	0	0	0	0	0
Con	76	1	48	M	1.9	-	-	-	-	-	-	-	-	-	-	-	96.03	0	0	0	0	0	0	0	0	0	0	0	0	0	0	0	0	0	0	0	1
Con	77	0	58	M	1.9	-	-	-	-	-	-	-	-	-	-	-	285.61	0	0	0	0	0	0	0	0	0	0	0	0	0	0	0	0	0	0	0	0
Con	78	1	38	F	1.9	-	-	-	-	-	-	-	-	-	-	-	＜5	0	0	0	0	0	0	0	0	0	0	0	0	0	0	0	0	0	0	0	1
Con	79	1	45	F	1.9	-	-	-	-	-	-	-	-	-	-	-	11.88	0	0	0	0	0	0	0	0	0	0	1	0	0	0	0	0	0	0	0	0
Con	80	0	50	F	1.9	-	-	-	-	-	-	-	-	-	-	-	＜5	0	0	0	0	0	0	0	0	0	0	0	0	0	0	0	0	0	0	0	0
Con	81	0	41	F	1.9	-	-	-	-	-	-	-	-	-	-	-	19.51	0	0	0	0	0	0	0	0	0	0	0	0	0	0	0	0	0	0	0	0
Con	82	0	32	F	1.9	-	-	-	-	-	-	-	-	-	-	-	19.91	0	0	0	0	0	0	0	0	0	0	0	0	0	0	0	0	0	0	0	0
Con	83	0	56	F	1.9	-	-	-	-	-	-	-	-	-	-	-	＜5	0	0	0	0	0	0	0	0	0	0	0	0	0	0	0	0	0	0	0	0
Con	84	0	39	F	1.9	-	-	-	-	-	-	-	-	-	-	-	39.38	0	0	0	0	0	0	0	0	0	0	0	0	0	0	0	0	0	0	0	0
Con	85	0	24	F	1.9	-	-	-	-	-	-	-	-	-	-	-	＜5	0	0	0	0	0	0	0	0	0	0	0	0	0	0	0	0	0	0	0	0
Con	86	1	45	F	1.9	-	-	-	-	-	-	-	-	-	-	-	86.23	0	0	0	0	0	0	0	0	0	0	0	0	0	1	0	0	0	0	0	0
Con	87	0	67	F	1.9	-	-	-	-	-	-	-	-	-	-	-	＜5	0	0	0	0	0	0	0	0	0	0	0	0	0	0	0	0	0	0	0	0
Con	88	1	74	M	1.9	-	-	-	-	-	-	-	-	-	-	-	363.17	0	0	0	0	0	0	0	0	0	0	1	0	0	0	0	0	0	0	0	0
Con	89	0	44	M	1.9	-	-	-	-	-	-	-	-	-	-	-	＜5	0	0	0	0	0	0	0	0	0	0	0	0	0	0	0	0	0	0	0	0
Con	90	0	19	M	1.9	-	-	-	-	-	-	-	-	-	-	-	29.49	0	0	0	0	0	0	0	0	0	0	0	0	0	0	0	0	0	0	0	0
Con	91	0	23	F	1.9	-	-	-	-	-	-	-	-	-	-	-	＜5	0	0	0	0	0	0	0	0	0	0	0	0	0	0	0	0	0	0	0	0
Con	92	0	71	F	1.9	-	-	-	-	-	-	-	-	-	-	-	123.87	0	0	0	0	0	0	0	0	0	0	0	0	0	0	0	0	0	0	0	0
Con	93	0	71	F	1.9	-	-	-	-	-	-	-	-	-	-	-	17.98	0	0	0	0	0	0	0	0	0	0	0	0	0	0	0	0	0	0	0	0
Con	94	0	40	F	1.9	-	-	-	-	-	-	-	-	-	-	-	134.93	0	0	0	0	0	0	0	0	0	0	0	0	0	0	0	0	0	0	0	0
Con	95	1	59	F	1.9	-	-	-	-	-	-	-	-	-	-	-	278.07	0	0	0	0	0	0	0	0	0	0	0	0	1	0	0	0	0	0	0	0
Con	96	1	44	M	1.9	-	-	-	-	-	-	-	-	-	-	-	300.54	0	0	0	0	0	0	0	0	0	0	0	0	0	0	0	1	0	0	0	0
Con	97	0	44	M	1.9	-	-	-	-	-	-	-	-	-	-	-	12.38	0	0	0	0	0	0	0	0	0	0	0	0	0	0	0	0	0	0	0	0
Con	98	0	51	M	1.9	-	-	-	-	-	-	-	-	-	-	-	81.34	0	0	0	0	0	0	0	0	0	0	0	0	0	0	0	0	0	0	0	0
Con	99	0	54	M	1.9	-	-	-	-	-	-	-	-	-	-	-	5.36	0	0	0	0	0	0	0	0	0	0	0	0	0	0	0	0	0	0	0	0
Con	100	0	46	M	1.9	-	-	-	-	-	-	-	-	-	-	-	＜5	0	0	0	0	0	0	0	0	0	0	0	0	0	0	0	0	0	0	0	0
Con	101	0	46	F	1.9	-	-	-	-	-	-	-	-	-	-	-	42.12	0	0	0	0	0	0	0	0	0	0	0	0	0	0	0	0	0	0	0	0
Con	102	0	51	F	1.9	-	-	-	-	-	-	-	-	-	-	-	＜5	0	0	0	0	0	0	0	0	0	0	0	0	0	0	0	0	0	0	0	0
Con	103	0	55	M	1.9	-	-	-	-	-	-	-	-	-	-	-	12.19	0	0	0	0	0	0	0	0	0	0	0	0	0	0	0	0	0	0	0	0
Con	104	0	60	M	1.9	-	-	-	-	-	-	-	-	-	-	-	＜5	0	0	0	0	0	0	0	0	0	0	0	0	0	0	0	0	0	0	0	0
Con	105	1	59	M	1.9	-	-	-	-	-	-	-	-	-	-	-	9.83	0	0	0	0	0	0	0	0	0	0	0	0	0	0	0	1	0	0	0	0
Con	106	0	52	F	1.9	-	-	-	-	-	-	-	-	-	-	-	5.06	0	0	0	0	0	0	0	0	0	0	0	0	0	0	0	0	0	0	0	0
Con	107	0	42	F	1.9	-	-	-	-	-	-	-	-	-	-	-	13.14	0	0	0	0	0	0	0	0	0	0	0	0	0	0	0	0	0	0	0	0
Con	108	0	56	M	1.9	-	-	-	-	-	-	-	-	-	-	-	721.5	0	0	0	0	0	0	0	0	0	0	0	0	0	0	0	0	0	0	0	0
Con	109	0	40	F	1.9	-	-	-	-	-	-	-	-	-	-	-	＜5	0	0	0	0	0	0	0	0	0	0	0	0	0	0	0	0	0	0	0	0
Con	110	0	57	M	1.9	-	-	-	-	-	-	-	-	-	-	-	647.69	0	0	0	0	0	0	0	0	0	0	0	0	0	0	0	0	0	0	0	0
Con	111	0	54	M	1.9	-	-	-	-	-	-	-	-	-	-	-	5.76	0	0	0	0	0	0	0	0	0	0	0	0	0	0	0	0	0	0	0	0
Con	112	1	68	F	1.9	-	-	-	-	-	-	-	-	-	-	-	51.52	0	0	0	0	0	0	1	0	0	0	0	0	0	0	0	0	0	0	0	0
Con	113	1	39	F	1.9	-	-	-	-	-	-	-	-	-	-	-	527.83	0	0	0	1	0	0	0	0	0	0	1	1	0	0	0	0	0	0	0	0
Con	114	0	43	F	1.9	-	-	-	-	-	-	-	-	-	-	-	9.71	0	0	0	0	0	0	0	0	0	0	0	0	0	0	0	0	0	0	0	0
Con	115	0	39	F	1.9	-	-	-	-	-	-	-	-	-	-	-	＜5	0	0	0	0	0	0	0	0	0	0	0	0	0	0	0	0	0	0	0	0
Con	116	0	59	F	1.9	-	-	-	-	-	-	-	-	-	-	-	345.93	0	0	0	0	0	0	0	0	0	0	0	0	0	0	0	0	0	0	0	0
Con	117	0	43	F	1.9	-	-	-	-	-	-	-	-	-	-	-	5.01	0	0	0	0	0	0	0	0	0	0	0	0	0	0	0	0	0	0	0	0
Con	118	0	55	F	1.9	-	-	-	-	-	-	-	-	-	-	-	＜5	0	0	0	0	0	0	0	0	0	0	0	0	0	0	0	0	0	0	0	0
Con	119	0	37	F	1.9	-	-	-	-	-	-	-	-	-	-	-	116.39	0	0	0	0	0	0	0	0	0	0	0	0	0	0	0	0	0	0	0	0
Con	120	0	45	F	1.9	-	-	-	-	-	-	-	-	-	-	-	22.65	0	0	0	0	0	0	0	0	0	0	0	0	0	0	0	0	0	0	0	0
Con	121	0	37	F	1.9	-	-	-	-	-	-	-	-	-	-	-	29.32	0	0	0	0	0	0	0	0	0	0	0	0	0	0	0	0	0	0	0	0
Con	122	0	41	F	1.9	-	-	-	-	-	-	-	-	-	-	-	＜5	0	0	0	0	0	0	0	0	0	0	0	0	0	0	0	0	0	0	0	0
Con	123	0	51	F	1.9	-	-	-	-	-	-	-	-	-	-	-	200.98	0	0	0	0	0	0	0	0	0	0	0	0	0	0	0	0	0	0	0	0
Con	124	0	55	F	1.9	-	-	-	-	-	-	-	-	-	-	-	＜5	0	0	0	0	0	0	0	0	0	0	0	0	0	0	0	0	0	0	0	0
Con	125	0	52	F	1.9	-	-	-	-	-	-	-	-	-	-	-	＜5	0	0	0	0	0	0	0	0	0	0	0	0	0	0	0	0	0	0	0	0
Con	126	0	51	F	1.9	-	-	-	-	-	-	-	-	-	-	-	102.49	0	0	0	0	0	0	0	0	0	0	0	0	0	0	0	0	0	0	0	0
Con	127	0	50	F	1.9	-	-	-	-	-	-	-	-	-	-	-	＜5	0	0	0	0	0	0	0	0	0	0	0	0	0	0	0	0	0	0	0	0
Con	128	0	53	F	1.9	-	-	-	-	-	-	-	-	-	-	-	＜5	0	0	0	0	0	0	0	0	0	0	0	0	0	0	0	0	0	0	0	0
Con	129	1	40	F	1.9	-	-	-	-	-	-	-	-	-	-	-	104.21	0	0	0	0	0	0	0	0	0	0	0	0	0	1	0	0	0	0	0	0
Con	130	0	48	F	1.9	-	-	-	-	-	-	-	-	-	-	-	11.14	0	0	0	0	0	0	0	0	0	0	0	0	0	0	0	0	0	0	0	0
Con	131	1	43	F	1.9	-	-	-	-	-	-	-	-	-	-	-	67.85	0	0	0	0	0	1	0	0	0	0	0	0	0	0	0	0	0	0	0	0
Con	132	0	37	F	1.9	-	-	-	-	-	-	-	-	-	-	-	＜5	0	0	0	0	0	0	0	0	0	0	0	0	0	0	0	0	0	0	0	0
Con	133	0	49	F	1.9	-	-	-	-	-	-	-	-	-	-	-	8.11	0	0	0	0	0	0	0	0	0	0	0	0	0	0	0	0	0	0	0	0
Con	134	1	39	F	1.9	-	-	-	-	-	-	-	-	-	-	-	303.15	0	0	0	0	0	0	0	0	0	0	0	0	0	1	0	0	0	0	0	0
Con	135	0	52	F	1.9	-	-	-	-	-	-	-	-	-	-	-	＜5	0	0	0	0	0	0	0	0	0	0	0	0	0	0	0	0	0	0	0	0
Con	136	0	60	F	1.9	-	-	-	-	-	-	-	-	-	-	-	356.46	0	0	0	0	0	0	0	0	0	0	0	0	0	0	0	0	0	0	0	0
Con	137	0	49	F	1.9	-	-	-	-	-	-	-	-	-	-	-	10.36	0	0	0	0	0	0	0	0	0	0	0	0	0	0	0	0	0	0	0	0
Con	138	0	46	F	1.9	-	-	-	-	-	-	-	-	-	-	-	＜5	0	0	0	0	0	0	0	0	0	0	0	0	0	0	0	0	0	0	0	0
Con	139	0	55	F	1.9	-	-	-	-	-	-	-	-	-	-	-	＜5	0	0	0	0	0	0	0	0	0	0	0	0	0	0	0	0	0	0	0	0
Con	140	0	48	F	1.9	-	-	-	-	-	-	-	-	-	-	-	＜5	0	0	0	0	0	0	0	0	0	0	0	0	0	0	0	0	0	0	0	0
Con	141	1	50	F	1.9	-	-	-	-	-	-	-	-	-	-	-	285.22	0	0	0	0	0	0	0	0	0	0	1	0	0	0	0	0	0	0	0	0
Con	142	0	61	F	1.9	-	-	-	-	-	-	-	-	-	-	-	＜5	0	0	0	0	0	0	0	0	0	0	0	0	0	0	0	0	0	0	0	0
Con	143	0	67	F	1.9	-	-	-	-	-	-	-	-	-	-	-	14.18	0	0	0	0	0	0	0	0	0	0	0	0	0	0	0	0	0	0	0	0
Con	144	1	42	F	1.9	-	-	-	-	-	-	-	-	-	-	-	142.21	0	0	0	0	0	0	0	0	0	0	0	0	0	0	0	0	0	0	1	0
Con	145	1	63	F	1.9	-	-	-	-	-	-	-	-	-	-	-	55.28	0	0	0	0	0	0	0	0	0	0	0	0	0	0	0	0	0	0	0	1
Con	146	0	72	F	1.9	-	-	-	-	-	-	-	-	-	-	-	40.05	0	0	0	0	0	0	0	0	0	0	0	0	0	0	0	0	0	0	0	0
Con	147	1	55	F	1.9	-	-	-	-	-	-	-	-	-	-	-	543.72	0	0	0	1	0	0	0	0	0	0	0	0	0	0	0	0	0	0	0	0
Con	148	0	67	F	1.9	-	-	-	-	-	-	-	-	-	-	-	＜5	0	0	0	0	0	0	0	0	0	0	0	0	0	0	0	0	0	0	0	0
Con	149	0	58	F	1.9	-	-	-	-	-	-	-	-	-	-	-	＜5	0	0	0	0	0	0	0	0	0	0	0	0	0	0	0	0	0	0	0	0
Con	150	0	63	F	1.9	-	-	-	-	-	-	-	-	-	-	-	17	0	0	0	0	0	0	0	0	0	0	0	0	0	0	0	0	0	0	0	0
Con	151	0	61	F	1.9	-	-	-	-	-	-	-	-	-	-	-	10.18	0	0	0	0	0	0	0	0	0	0	0	0	0	0	0	0	0	0	0	0
Con	152	0	49	F	1.9	-	-	-	-	-	-	-	-	-	-	-	10.66	0	0	0	0	0	0	0	0	0	0	0	0	0	0	0	0	0	0	0	0
Con	153	0	52	F	1.9	-	-	-	-	-	-	-	-	-	-	-	＜5	0	0	0	0	0	0	0	0	0	0	0	0	0	0	0	0	0	0	0	0
Con	154	1	50	F	1.9	-	-	-	-	-	-	-	-	-	-	-	30.82	0	0	0	0	0	1	0	0	0	0	1	1	0	0	0	0	0	0	0	0
Con	155	1	52	F	1.9	-	-	-	-	-	-	-	-	-	-	-	＜5	0	1	0	0	0	0	0	0	0	0	0	0	0	0	0	0	0	0	0	0
Con	156	1	23	F	1.9	-	-	-	-	-	-	-	-	-	-	-	10.96	0	0	0	0	0	0	0	0	0	0	0	1	0	0	0	0	0	1	0	0
Con	157	1	22	M	1.9	-	-	-	-	-	-	-	-	-	-	-	5.66	0	0	0	0	0	0	0	0	0	1	0	0	0	0	0	0	0	0	0	0
Con	158	1	41	F	1.9	-	-	-	-	-	-	-	-	-	-	-	53.38	0	0	0	0	0	1	0	0	0	0	0	0	0	0	0	0	0	0	0	0
Con	159	1	51	F	1.9	-	-	-	-	-	-	-	-	-	-	-	131.95	0	0	0	0	0	0	0	0	0	0	1	1	0	0	0	0	0	0	0	0
Con	160	0	49	F	1.9	-	-	-	-	-	-	-	-	-	-	-	16.86	0	0	0	0	0	0	0	0	0	0	0	0	0	0	0	0	0	0	0	0
Con	161	0	66	F	1.9	-	-	-	-	-	-	-	-	-	-	-	24.97	0	0	0	0	0	0	0	0	0	0	0	0	0	0	0	0	0	0	0	0
Con	162	0	53	F	1.9	-	-	-	-	-	-	-	-	-	-	-	23.42	0	0	0	0	0	0	0	0	0	0	0	0	0	0	0	0	0	0	0	0
Con	163	0	44	F	1.9	-	-	-	-	-	-	-	-	-	-	-	11.51	0	0	0	0	0	0	0	0	0	0	0	0	0	0	0	0	0	0	0	0
Con	164	1	66	F	1.9	-	-	-	-	-	-	-	-	-	-	-	69.25	0	0	0	0	0	0	0	0	0	0	0	1	0	0	0	0	0	1	0	0
Con	165	1	46	F	1.9	-	-	-	-	-	-	-	-	-	-	-	5.16	0	0	0	0	0	0	0	0	0	1	0	0	0	0	0	0	0	0	0	0
Con	166	1	54	F	1.9	-	-	-	-	-	-	-	-	-	-	-	20.56	0	0	0	0	0	1	0	0	0	0	0	0	0	0	0	0	0	0	0	0
Con	167	1	21	F	1.9	-	-	-	-	-	-	-	-	-	-	-	6.38	1	1	0	0	0	0	0	0	0	0	0	0	0	0	0	0	0	0	0	0
Con	168	1	49	F	1.9	-	-	-	-	-	-	-	-	-	-	-	309.03	0	0	0	0	0	0	0	0	0	0	0	1	0	0	0	0	0	0	1	1
Con	169	0	55	F	1.9	-	-	-	-	-	-	-	-	-	-	-	＜5	0	0	0	0	0	0	0	0	0	0	0	0	0	0	0	0	0	0	0	0
Con	170	0	55	F	1.9	-	-	-	-	-	-	-	-	-	-	-	5.91	0	0	0	0	0	0	0	0	0	0	0	0	0	0	0	0	0	0	0	0
Con	171	0	55	F	1.9	-	-	-	-	-	-	-	-	-	-	-	61.48	0	0	0	0	0	0	0	0	0	0	0	0	0	0	0	0	0	0	0	0
Con	172	0	21	F	1.9	-	-	-	-	-	-	-	-	-	-	-	＜5	0	0	0	0	0	0	0	0	0	0	0	0	0	0	0	0	0	0	0	0
Con	173	1	63	F	1.9	-	-	-	-	-	-	-	-	-	-	-	52.76	0	0	0	0	0	0	0	0	0	1	0	0	0	0	0	0	0	0	0	0
Con	174	1	67	F	1.9	-	-	-	-	-	-	-	-	-	-	-	95.75	0	0	0	0	0	1	0	0	0	0	0	0	0	0	0	0	0	0	0	0
Con	175	1	61	F	1.9	-	-	-	-	-	-	-	-	-	-	-	34.62	0	1	0	0	0	0	0	0	0	0	0	0	0	0	0	0	0	0	0	0
Con	176	1	54	F	1.9	-	-	-	-	-	-	-	-	-	-	-	374.13	0	0	0	0	0	0	0	0	0	0	0	1	0	0	0	0	0	1	0	1
Con	177	1	61	F	1.9	-	-	-	-	-	-	-	-	-	-	-	6.33	0	0	0	0	0	0	0	0	0	1	0	0	0	0	0	0	0	0	0	0
Con	178	0	60	F	1.9	-	-	-	-	-	-	-	-	-	-	-	193.55	0	0	0	0	0	0	0	0	0	0	0	0	0	0	0	0	0	0	0	0
Con	179	0	58	F	1.9	-	-	-	-	-	-	-	-	-	-	-	＜5	0	0	0	0	0	0	0	0	0	0	0	0	0	0	0	0	0	0	0	0
Con	180	1	59	F	1.9	-	-	-	-	-	-	-	-	-	-	-	5.86	0	0	1	1	0	0	0	0	0	0	0	0	0	0	0	0	0	0	0	0
Con	181	1	78	F	1.9	-	-	-	-	-	-	-	-	-	-	-	122.45	0	0	0	0	0	0	0	0	0	0	0	0	1	1	0	0	0	0	0	0
Con	182	0	28	F	1.9	-	-	-	-	-	-	-	-	-	-	-	26.63	0	0	0	0	0	0	0	0	0	0	0	0	0	0	0	0	0	0	0	0
Con	183	0	80	F	1.9	-	-	-	-	-	-	-	-	-	-	-	124.35	0	0	0	0	0	0	0	0	0	0	0	0	0	0	0	0	0	0	0	0
Con	184	0	60	F	1.9	-	-	-	-	-	-	-	-	-	-	-	36.63	0	0	0	0	0	0	0	0	0	0	0	0	0	0	0	0	0	0	0	0
